# Supplementary material for: Mutation Analysis of Thin Basement Membrane Nephropathy
Source: Genes (Basel). 2022 Oct 2;13(10):1779. doi: 10.3390/genes13101779 (PMC9602179; doi:10.3390/genes13101779)
Supplement: Supplementary file 1 [file genes-13-01779-s001.zip]

Archive with 2 entries (2 files):
- Table S5.xlsx
- Tables S1-S4.pdf
