# Supplementary material for: Mutation Analysis of Thin Basement Membrane Nephropathy
Source: Genes (Basel). 2022 Oct 2;13(10):1779. doi: 10.3390/genes13101779 (PMC9602179; doi:10.3390/genes13101779)
Supplement: Supplementary file 1 [file genes-13-01779-s001.zip › Table S5.xlsx]

## Sheet: 145 cases
Articles	Family number	Patient ID	Age	Sex	Renal Pathology	Diagnosis	Cr	eGFR	Proteinuria	Variant	Mutation type	Kidney outcomes
Li Y et al. 2018	1	FT-Ⅱ4	33	M	TBMN	TBMN	0.91	ND	0.62	COL4A4, ex??, c.622G>C, p.Gly1616Arg	missense
	2	FA-I1	35	M	ADAS	ADAS	0.71	ND	1.08	COL4A4, ex??, c.1536dupG, p.Ser513Glufs*2	insertion
	3	FF-Ⅱ2	12	M	FSGS, segmental thinnig of GBM	TBMN-FSGS	0.44	ND	0.28	COL4A4, ex48, c.4844delC, p.Met1617Cysfs*39	deletion
Imafuku A et al. 2018	1	1	44	M	nephroscrerosis, TBM 205nm, lamellation, splitting	ADAS	2	35.4	0.6	COL4A4, ex20, c.1323_1340del, 18bp deletion	deletion	ESKD at 59 years
	1	2	29	M	MGA, TBM:204nm, lamellation	ADAS	0.9	81.8	1.3	COL4A4, ex20, c.1323_1340del, 18bp deletion	deletion
	2	3	57	F	MGA, TBM:262nm	TBMN	0.5	86	0.7	COL4A4, ex48, c.4847T>G, p.Leu1616Arg	missense
	3	5	43	M	nephroscrerosis, TBM :242, lamellation	ADAS	1.5	40.8	0.3	COL4A4, ex14, c.827G>C, p.Gly276Ala	missense	ESKD at 58years
	3	6	21	F	MGA, TBM:262nm, lamellation	ADAS	0.5	129.5	0.1	COL4A4, ex14, c.827G>C, p.Gly276Ala	missense
	4	7	46	M	MGA, TBM:216nm	TBMN	1	65.1	0.8	COL4A4, ex44, c.4129C>T, p.Arg1616X	nonsense
	6	9	55	F	MGA, TBM251nm	TBMN	0.4	124.3	3	COL4A4, ex14, c.827G>C, p.Gly1616Ala	missense
	7	10	52	F	MGA, TBM 256, lamellation, splitting	ADAS	0.5	99	1.8	COL4A4, Intron38, c.3577+1G>A	splice-site
	8	11	33	M	MGA, TBM238nm	TBMN	1	73.4	1.3	COL4A3, ex47, c.4207G>A, p.Gly1403Arg	missense
	9	12	62	F	nephroscrerosis, TBM 220, lamellation	ADAS	1.1	39.7	8	COL4A3, ex40, c.3464G>A, p.Gly1155Asp	missense
	10	13	52	M	MGA, TBM 149nm	TBMN	1.1	57.7	0.5	COL4A3, ex40, c.3464G>A, p.Gly1155Asp	missense
	11	14	30	M	MGA, TBM 256nm, lamellation, splitting	ADAS	1.4	70	5.4	COL4A3, ex33, c.2863G>A, p.Gly955Arg	missense	ESKD at 42years
Papazachariou L et al. 2017	GR-5310		78	F	TBMN	TBMN	normal	normal	+	COL4A4, c.3461G>T, p.G1154V	missense
	CR-5333		ND	ND	TBMN-FSGS	TBMN-FSGS	ND	ND	ND	COL4A3, c.1006G>T, p.G336C	missense	ESKD at 55, 61, 65 years
	CR-5363		ND	ND	TBMN-FSGS	TBMN-FSGS	ND	ND	ND	COL4A4, c.2242G>A, p.G748S	missense	ESKD at 23 years
	CR-5433		ND	ND	TBMN-FSGS	TBMN-FSGS	ND	ND	ND	COL4A3, c.765+2T>C	splice-site
Deng S et al. 2016			32	M	FSGS, GBM: thickened and splitting	ADAS	ND	ND	+	COL4A4, ex34, c.3213delA, p.Gly1072Glufs69, frameshift	deletion	ESKD at 55, 60 years
Kamiyoshi N et al. 2016		72	14	F	MGA, TBM, BWC	ADAS	0.49	131.1	0.04	COL4A4, ex29, c.2510G>C, p.Gly837Ala	missense
		124	45	F	MGA, TBM	TBMN	0.74	66.8	0.73	COL4A4, ex20, c.1323_1340del, 18bp deletion	deletion
		129	43	M	DMP, TBM	TBMN	0.77	88.3	0.22	COL4A3, ex35, c.2980+2T>A, Exon skipping	splice-site
		148	46	F	FSGS, TBM, BWC	ADAS	0.69	71.7	2.1	COL4A4, ex25, c.1808A>G, p.Asp603Gly	missense
		153	48	F	DMP, TBM, BWC	ADAS	0.9	53	1.86	COL4A4, ex24, c.1733G>T, p.Gly577Val	missense	ESKD at 63 years
		154	24	F	DMP, BWC	ADAS	0.68	86.8	0.71	COL4A4, ex31, c.2726G>A, p.Gly909Glu	missense
		161	26	M	MGA, TBM, BWC	ADAS	0.9	83.7	1.5	COL4A3, ex26, c.1855G>A, p.Gly619Arg	missense
		175	31	F	DMP, TBM, BWC	ADAS	0.92	58.1	1	COL4A3, ex40, c.3499G>A, p.Gly1167Arg	missense
		198	17	M	DMP, TBM, BWC	ADAS	3	20.9	2	COL4A3, ex26, c.1901G>A, p.Gly634Glu	missense
		205	45	M	FSGS, TBM	TBMN-FSGS	1.67	37	1	COL4A3, ex26, c.1855G>A, p.Gly619Arg	missense
		279	30	M	MGA, TBM	TBMN	0.91	81.8	1.3	COL4A4, ex20, c.1323_1340del, 18bp deletion	deletion
		285	25	F	DMP, TBM	TBMN	0.41	155	0	COL4A4, ex30, c.2641delC, p.His881fs	deletion
		297	11	F	MGA, TBM, BWC	ADAS	0.6	98.8	0.4	COL4A4, ex27, c.2084G>A, p.Gly695Asp	missense
		305	61	F	DMP, TBM, BWC	ADAS	1.76	22.9	3.6	COL4A3, ex40, c.3464G>A, p.Gly1155Asp	missense
Kovacs G et al. 2016	F12	Ⅲ/3	37	F	TBMN	TBMN	ND	ND	negative	COL4A3, c.765+2T>C, splice donor	splice-site
	F2	Ⅱ/2	31	F	TBMN	TBMN	normal	normal	negative	COL4A3, c.765G>T, splice region	splice region
	F3	Ⅰ/2	53	F	TBMN	TBMN	normal	normal	negative	COL4A4, c.1320_1369+2del, deletion, splice donor	splice-site
Weber S et al. 2016		10320043	26	M	Alport syndrome	ADAS	ND	ND	+	COL4A3, ex21, c.1219G>A, p.Gly407Ser	missense
		12070526	34	F	Alport syndrome	ADAS	ESKD	ESKD	+	COL4A3, ex26, c.1892G>T, p.Gly631Val	missense	ESKD
		12410300	69	M	Alport syndrome	ADAS	ESKD	ESKD	+	COL4A3, ex27, c.1984G>A, p.Gly662Arg	missense	ESKD
		11470286	4	F	TBMN	TBMN	ND	ND	+	COL4A3, ex42, c.3575G>A, p.Gly1192Glu	missense
		10480239	38	M	Alport syndrome	ADAS	ND	ND	+	COL4A3, ex47, c.4235G>A, p.Gly1412Asp	missense
		12300176	7	M	Alport syndrome	ADAS	ND	ND	+	COL4A3, ex51, c.4887_4888delCA, p.Tyr1629*	deletion
		11120341	15	M	TBMN	TBMN	ND	ND	negative	COL4A4, ex11, c.686G>A, p.Gly229Asp	missense
		12250266	32	F	Alport syndrome	ADAS	ND	ND	+	COL4A4, ex23, c.1634G>C, p.Gly545Ala	missense
		13240632	25	M	TBMN	TBMN	ND	ND	+	COL4A4, ex23, c.1634G>C, p.Gly545Ala	missense
		11430427	15	F	Alport syndrome	ADAS	ND	ND	+	COL4A4, ex28, c.2219dupC, p.Val741Cysfs*47	insertion
		12080061	13	M	TBMN	TBMN	ND	ND	negative	COL4A4, ex48, c.5045G>A, p.Arg1682Gln	missense
Xu Y et al. 2016		Ⅱ5	35	F	FSGS, TBMN	TBMN-FSGS	normal	normal	0.61	COL4A4, Intron21?22?, c.1459+1G>A	splice-site
Malone AF et al. 2014	DUK6630	1	36	F	FSGS+TBMN	TBMN-FSGS	ND	ND	2.3	COL4A3, c.2083G>A, p.G695R	missense
		9002	37	F	FSGS+TBMN	TBMN-FSGS	ND	ND	4+	COL4A3, c.2083G>A, p.G695R	missense
Moriniere V et al. 2014		11	28	F	thick + thin AR or AD	ADAS	ND	ND	+	COL4A3 c.2020+2T>C	splice-site
		32	48	F	thinning of GBM AD	TBMN	ND	ND	+	COL4A4, c.81_86del6, p.Iso29_Leu30del	deletion
		34	61	M	thick and thin AD	ADAS	ND	ND	ND	COL4A4, c.3864delG, p.Gly1230Valfs*58	deletion
Papazachariou L et al. 2014	CY-5321		64	M	TBMN-FSGS	TBMN-FSGS	ND	ND	ND	COL4A4, c.3854delG, p.Ser1217fs1287	deletion	ESKD at 37 years of age
	CY-5371		ND	ND	TBMN, FSGS	TBMN-FSGS	ND	ND	ND	COL4A3, ex45, c.4001G>A, p.G1334E	missense
	CY-5374		ND	M	TBMN-FSGS	TBMN-FSGS	ND	ND	ND	COL4A3, ex45, c.4001G>A, p.G1334E	missense	ESKD at 69 years of age
	CY-5376		ND	M	TBMN-FSGS	TBMN-FSGS	ND	ND	ND	COL4A3, ex45, c.4001G>A, p.G1334E	missense	ESKD at 55, 37 years of age
	CY-5346		ND	F	TBMN-FSGS	TBMN-FSGS	ND	ND	ND	COL4A3, ex32, c.2611G>T, p.G871C	missense
Ramzan K et al. 2014		V-13	15	F	thinning, thickened, splitting	ADAS	CRF	CRF	+	COL4A4, c.2420delG, p.Gly807Valfs*62	deletion	ESKD at 25 years of age
Fallerini C et al. 2014	3625	Ⅲ/16	23	F	Alport syndrome	ADAS	ND	ND	ND	COL4A3, c.1006G>T, p.Gly336Cys	missense
	3111	Ⅲ/2	5	F	Alport syndrome	ADAS	ND	ND	ND	COL4A3, c.1354G>A, p.Gly452Arg	missense
	3111	Ⅲ/1	39	F	thinning of GBM	TBMN	ND	ND	ND	COL4A3, c.1354G>A, p.Gly452Arg	missense
	3568	Ⅲ/1	14	M	thinning of GBM	TBMN	ND	ND	ND	COL4A4, c.1109G>A, p.Gly370Glu	missense
	3610	Ⅲ/2	33	F	Alport syndrome	ADAS	ND	ND	ND	COL4A4, c.1795G>A, p.Gly599Arg	missense
	2447	Ⅲ/1	8	M	Alport syndrome	ADAS	ND	ND	ND	COL4A4, c.2573G>C, p.Gly858Ala	missense
	3368	Ⅲ/15	6	F	Alport syndrome	ADAS	ND	ND	ND	COL4A4, c.4097delC, p.Pro1366Argfs*22	deletion
	3629	Ⅲ/3	37	F	Alport syndrome	ADAS	ND	ND	ND	COL4A4, c.4394G>A, p.Gly1465Asp	missense
	3489	Ⅲ/5	12	M	Alport syndrome	ADAS	ND	ND	ND	COL4A4, c.4444delC, p.Leu1482Trpfs*70	deletion
Ishimori S et al. 2013			3	M	TBMN	TBMN	0.26	ND	3.2	COL4A4, ex14, c.827G>C, p.G276A	missense
Artuso R et al. 2012		no.3017	15	M	Alport syndrome	ADAS	normal	normal	+	COL4A4, c.5044C>T, p.Arg1682Trp	missense
Marcocci E et al. 2009		MVA/Ⅱ1	25	F	Thinning, Thickenig	ADAS	normal	normal	+	COL4A4, ex25, c.1885delC, p.P629fsX652	deletion
		EVI/Ⅱ2	33	M	Thinning	TBMN	normal	normal	+	COL4A4, ex46, c.4494delG, p.G1498fsX1551	deletion
		PUX/Ⅱ1	48	M	Thinning, splitting	ADAS	normal	normal	+	COL4A4, ex16, c.940G>T, p.G314C	missense
		LCR/Ⅲ1	26	F	Thinning, Thickenig	ADAS	normal	normal	+	COL4A4, ex22, c.1579G>T, p.G527C	missense
		LCR/Ⅲ2	21	F	Thinning, Thickenig	ADAS	normal	normal	-	COL4A4, ex22, c.1579G>T, p.G527C	missense
		DAG/Ⅱ1	49	M	Thinning	TBMN	CRF	CRF	+	COL4A4, Intron28, Ivs28+2T>G	splice-site	ESKD at 60years
		FRI/Ⅱ3	55	M	Thinning, Thickenig	ADAS	ESKD at 45	ESKD at 45	+	COL4A4, Intron35, Ivs35+1G>A	splice-site	ESKD at 45 years
Pierides A et al. 2009		CY5301	ND	ND	FSGS-TGBM	TBMN-FSGS	ND	ND	ND	COL4A3, p.G1334E	missense	ESKD 5/30 cases
		CY5303	ND	ND	FSGS-TGBM	TBMN-FSGS	ND	ND	ND	COL4A4, c.3854delG	deletion	ESKD 2/12 cases
		CY5304	ND	ND	FSGS-TGBM	TBMN-FSGS	ND	ND	ND	COL4A3, p.G1334E	missense	ESKD 2/7 cases
		CY5307	ND	ND	FSGS-TGBM	TBMN-FSGS	ND	ND	ND	COL4A3, p.G1334E	missense	ESKD 3/12 cases
		CY5313	ND	ND	FSGS-TGBM	TBMN-FSGS	ND	ND	ND	COL4A3, p.G1334E	missense	ESKD 1/17 cases
		CY5314	ND	ND	FSGS-TGBM	TBMN-FSGS	ND	ND	ND	COL4A3, p.G1334E	missense	ESKD 1/10 cases
Hou P et al. 2007		Ⅳ-8	28	M	Alport syndrome	ADAS	146μM	55.2	4.38	COL4A3, ex42, c.3725G>A, p.G1242D	missense	progressive to ESKD in 2 years
Rana K et al. 2007		13	17	F	TBMN	TBMN	ND	ND	negative	COL4A4, ex48, c.5045G>A, p.R1682Q	missense
Slajpah M et al. 2007		XXXⅠ	41	F	thinnig of GBM	TBMN	ND	ND	negative	COL4A4, intron31, c.2860+2T>C	splice-site
		LV	7	M	thinnig of GBM	TBMN	ND	ND	negative	COL4A4, ex28, c.2320G>C, p.G774R	missense
Voskarides K et al. 2007		CY5326	ND	ND	TGBM+Alport	ADAS	ND	ND	ND	COL4A3, p.G1334E	missense
Longo I et al. 2006	Family 4	Ⅱ/2	24	F	Alport syndrome	ADAS	3.4	ND	+	COL4A4, ex28, c.2374G>A, p.G792R	missense
	Family 4	Ⅱ/3	22	F	Alport syndrome	ADAS	1.5	ND	0.3	COL4A4, ex28, c.2374G>A, p.G792R	missense
Frasca GM et al. 2005	Famili-1	F1	51	M	TBMN	TBMN	normal	normal	ND	COL4A4, p.G864W	missense
		F1s daurhter	26	F	TBMN	TBMN	normal	normal	-	COL4A4, p.G864W	missense
	Family-2	C9	30	M	TBMN	TBMN	normal	normal	-	COL4A4, p.R1377Z	missense
	Family-3	T9	8	F	TBMN	TBMN	normal	normal	-	COL4A4, p.G481S	missense
	Family-5	C7	24	F	TBMN	TBMN	normal	normal	-	COL4A4, p.G1198S	missense
Pescucci C et al. 2004	LOV	Ⅲ/1	30	F	Alport syndrome	ADAS	normal	normal	-	COL4A4, ex32, c.2869G>C, p.G957R	missense	2 patients ESKD (41 years, 52 years)
	BRD	Ⅱ/2	37	M	Alport syndrome	ADAS	normal	normal	-	COL4A4, ex48, c.4900T>A, p.C1634S	missense
	CST	Ⅱ/5	51	M	thinning GBM	TBMN	CRF	CRF	+	COL4A3, ex37, c.3134G>T, p.G1045V	missense
	POL	Ⅱ/1	36	M	splitting GBM	ADAS	ESKD at 45	ESKD	+	COL4A3, ex42, c.3655G>T, p.G1219C	missense	dialysis started from 45 age
Wang YY et al. 2004			16	F	FSGS, Alport syndrome	ADAS	ND	ND	2.7	COL4A3, Intron35, IVS2980+1G>A	splice-site
Buzza M et al. 2003	TW	ND	ND	ND	TBMN	TBMN	ND	ND	ND	COL4A4, ex32, c.3086G>A, p.G960R	missense
	AC	ND	ND	ND	TBMN	TBMN	ND	ND	ND	COL4A4, ex44, c.4337C>T, pR1377X	nonsense
	MS	ND	ND	ND	TBMN	TBMN	ND	ND	ND	COL4A4, ex30, c.2788_91delG, Frame-shift	deletion
	RB	ND	ND	ND	TBMN	TBMN	ND	ND	ND	COL4A4, ex36, c.3603C>T, p.R1132L	missense
		ND	ND	ND	TBMN	TBMN	ND	ND	ND	COL4A4, ex32, c.3114C>G, p.S969X	nonsense
		ND	ND	ND	TBMN	TBMN	ND	ND	ND	COL4A4, ex6, c.555G>A, p.G116E	missense
		ND	ND	ND	TBMN	TBMN	ND	ND	ND	COL4A4, ex33, c.3204G>A, p.G999E	missense
		ND	ND	ND	TBMN	TBMN	ND	ND	ND	COL4A4, ex33, c.3219T>C, p.L1004P	missense
Tazon Vega B et al. 2003		BFH-1	ND	ND	TBMN	TBMN	ND	ND	ND	COL4A3, ex22, c.1391G>T, p.G464V	missense
		BFH-2	ND	ND	TBMN	TBMN	ND	ND	ND	COL4A4, ex29, c.2385delG, Frameshift at Gly795; stop at 803	deletion
Badenas C et al. 2002		HFB1	ND	ND	TBMN	TBMN	ND	ND	ND	COL4A3, ex36, p.G1015E	missense
		HFB2	ND	ND	TBMN	TBMN	ND	ND	ND	COL4A3, ex35, p.G985V	missense
		HFB7	ND	ND	TBMN	TBMN	ND	ND	ND	COL4A4, ex35, c.3222insA, Frame-shift	insertion
		HFB8	ND	ND	TBMN	TBMN	ND	ND	ND	COL4A4, Intron23, IVS23-1G>C	splice-site
		HFB9	ND	ND	TBMN	TBMN	ND	ND	ND	COL4A4, ex32, p.G960R	missense
		HFB11	ND	ND	TBMN	TBMN	ND	ND	ND	COL4A4, ex2, 31del11	deletion
Longo I et al. 2002		PAR	3	F	Alport syndrome	ADAS	CRF	CRF	+	COL4A3, ex37, c.3109C>T, p.R1037X	nonsense
		GST	28	F	thinning GBM	TBMN	CRF	CRF	+	COL4A3, ex42, c.3592G>A, p.G1198S	missense
		DIT	31	F	FSGS, thinning of GBM	TBMN-FSGS	ND	ND	+	COL4A3, ex38, c.3321del9, deletion of 3 amino acids from 1107	deletion
Buzza M et al. 2001			59	M	FSGS-TBMN	TBMN-FSGS	normal	normal	3+	COL4A4, ex44, c.4337C>T, p.R1037X	nonsense
Ciccarese M et al. 2001		Ⅳ-2	20	F	Alport syndrome	ADAS	ESKD	ESKD	ND	COL4A4, c.975G>T, p.Lys325Asn	missense	ESKD at 29 age
		Ⅲ-2	40	F	Alport syndrome	ADAS	normal	normal	ND	COL4A4, c.975G>T, p.Lys325Asn	missense
Ozen S et al. 2001	1	Sib 4	11	M	TBMN	TBMN	0.6	normal	-	COL4A4, ex32, c.3078G>A, p.G957E	missense
	1	Sib 3	15	F	TBMN	TBMN	0.7	normal	1+	COL4A4, ex32, c.3078G>A, p.G957E	missense
van der Loop FT et al. 2000			ND	ND	ADAS	ADAS	ESKD	ESKD	+	COL4A3, ex21 c.1315G>A, p.Gly439Ser	missense	ESKD at 35 age
Jefferson JA et al. 1997		Ⅲ/2	39	M	Alport syndrome	ADAS	ESKD	ESKD	8.6	COL4A3, ex5, c.269T>C, p.Leu36Pro	missense	ESKD at 35 age
Lemmink HH et al. 1996		Ⅲ/10	6	M	Alport syndrome	ADAS	normal	normal	negative	COL4A4, c.2898G>A, p.Gly897Glu	missense
Mastrangelo A et al. 2022	D	5	9	F	Alport syndrome	ADAS	normal	normal	negative	COL4A3, c.2881+1G>A, p?	splice-site
	E	7	12	F	Alport syndrome	ADAS	normal	normal	negative	COL4A3, c.3238G>A, p.Gly1080Arg	missense
	G	13	ND	M	Alport syndrome	ADAS	normal	normal	negative	COL4A3, c.2525G>A, p.Gly842Glu	missense
	G	14	ND	F	Alport syndrome	ADAS	normal	normal	negative	COL4A3, c.2525G>A, p.Gly842Glu	missense
	H	16	4	F	Alport syndrome	ADAS	normal	normal	3.48	COL4A3, c.1354G>A, p.Gly452Arg	missense	grandmother on KRT at 80 years
	I	17	5	F	Alport syndrome	ADAS	normal	normal	negative	COL4A3, c.2314_2331del, p. Leu772_Gly777del	deletion
	K	20	6	F	Alport syndrome	ADAS	normal	normal	negative	COL4A3, c.4235G>T, p.Gly1412Val	missense
	L	21	12	M	TBMN	TBMN	normal	normal	negative	COL4A3, c.630A>T, p.Gly210Gly	missense	father on KRT at 51 years
	N	23	7	F	TBMN	TBMN	normal	normal	negative	COL4A4, c.2347G>A, p.Gly783Arg	missense
	O	24	7	F	Alport syndrome	ADAS	normal	normal	negative	COL4A4, c.4904_4920del17insG, p.Gln1635Profs	deletion
	P	25	ND	M	TBMN	TBMN	normal	normal	negative	COL4A4, c.1109G>A, p.Gly370Glu	missense	grandmother on KRT at 70 years
	Q	33	4	M	not conclusion	ADAS	normal	normal	negative	COL4A3, c.3221G>A, p.Gly1074Glu	missense
	S	42	18	M	Alport syndrome	ADAS	ND	ND	1.5	COL4A3, c.3655G>T, p.Gly1219Cys	missense	on KRT at 45 years
	T	44	8	F	Alport syndrome	ADAS	normal	normal	0.7	COL4A4, c.4394G>A, p.Gly1465Asp	missense	great grandmother's sister on KRT at 36 years
	U	47	2	F	TBMN	TBMN	normal	normal	negative	COL4A3, c.4421T>C, p.Leu1474Pro	missense
	X	49	3	M	Alport syndrome	ADAS	ND	ND	2	COL4A4, c.2630G>A, p.Arg877Gln	missense	on KRT at 33 years
Yang C et al. 2019		Ⅱ:3	46	F	Alport syndrome	ADAS	92.5μM	ND	2.3	COL4A4, ex47, c.4599T>G, p.Tyr1533Ter	nonsense

## Sheet: Missense
Summary of patients with COL4A3/COL4A4 missense mutations.
				CKD				Proteinuria				Kidney outcomes
				eGFR<60, (%)	eGFR>60, (%)	ND, (%)		>0.5g, (%)	<0.5g, (%)	ND, (%)		ESKD cases, (%)
ADAS	Glycine substitution	41		13 (31.7)	18 (43.9)	10 (24.4)		22 (53.7)	13 (31.7)	6 (14.6)		12 (29.3)
	Non-glycine substitution	7		2 (28.6)	4 (57.1)	1 (14.3)		4 (57.1)	1 (14.3)	2 (28.6)		3 (42.9)
TBMN	Glycine substitution	30		3 (10)	13 (43.3)	14 (46.7)		11 (36.7)	9 (30)	10 (33.3)		2 (6.7)
	Non-glycine substitution	7		0	3 (42.9)	4 (57.1)		1 (14.3)	4 (57.1)	2 (28.6)		0
TBMN-FSGS	Glycine substitution	14		1 (7.1)	0 (0.0)	13 (92.9)		3 (21.4)	0 (0.0)	11 (78.6)		9 (64.3)
	Non-glycine substitution	0		0	0	0		0	0	0		0
The present study	Glycine substitution	5		1 (20)	4 (80)	0		2 (40)	3 (60)	0		0
	Non-glycine substitutions	0		0	0	0		0	0	0		0
All cases	Glycine substitution	85		17 (20)	31 (36.5)	37 (43.5)		36 (42.4)	22 (25.9)	27 (31.8)		33 (38.8)
	Non-glycine substitution	14		2 (14.3)	7 (50)	5 (35.7)		5 (35.7)	5 (35.7)	4 (28.6)		3 (21.4)

## Sheet: Non-missense
Summary of patients with COL4A3/COL4A4 non-missense mutations.
				CKD				Proteinuria				Kidney outcomes
				eGFR<60, (%)	eGFR>60, (%)	ND, (%)		>0.5g, (%)	<0.5g, (%)	ND, (%)		ESKD cases, (%)
ADAS	Deletion	11		2 (18.2)	4 (36.4)	5 (45.5)		6 (54.5)	2 (18.2)	3 (27.3)		3 (27.3)
	Insertion	2		0	1 (50)	1 (50)		2 (100)	0	0		0
	Nonsense	2		1 (50)	0	1 (50)		2 (100)	0	0		0
	Splice-site	5		1 (20)	2 (40)	2 (40)		4 (80)	1 (20)	0		1 (20)
TBMN	Deletion	8		0	4 (50)	4 (50)		4 (50)	1 (12.5)	3 (37.5)		0
	Insertion	1		0	0	1 (100)		0	0	1 (100)		0
	Nonsense	3		0	1 (33.3)	2 (66.7)		1 (33.3)	0	2 (66.7)		0
	Splice-site	7		1 (14.3)	3 (42.9)	3 (42.9)		1 (14.3)	5 (71.4)	1 (14.3)		1 (14.3)
TBMN-FSGS	Deletion	4		0	1 (25)	3 (75)		1 (25)	1 (25)	2 (50)		2 (50)
	Insertion	0		0	0	0		0	0	0		0
	Nonsense	1		0	1 (100)	0		1 (100)	0	0		0
	Splice-site	2		0	1 (50)	1 (50)		1 (50)	0	1 (50)		0
The present study	Deletion	2		0	2 (100)	0		1 (50)	1 (50)	0		0
	Insertion	0		0	0	0		0	0	0		0
	Nonsense	0		0	0	0		0	0	0		0
	Splice-site	1		0	1 (100)	0		0	1 (100)	0		0
All cases	Deletion	23		2 (8.7)	9 (39.1)	12 (52.2)		11 (47.8)	4 (17.4)	8 (34.8)		5 (21.7)
	Insertion	3		0	1 (33.3)	2 (66.7)		2 (66.7)	0	1 (33.3)		0
	Nonsense	6		1 (16.7)	2 (33.3)	3 (50)		4 (66.7)	0	2 (33.3)		0
	Splice-site	14		2 (14.3)	6 (42.9)	6 (42.9)		6 (42.9)	6 (42.9)	2 (14.3)		2 (14.3)
